# Supplementary material for: Apply a Physiologically Based Pharmacokinetic Model to Promote the Development of Enrofloxacin Granules: Predict Withdrawal Interval and Toxicity Dose
Source: Antibiotics (Basel). 2021 Aug 8;10(8):955. doi: 10.3390/antibiotics10080955 (PMC8388861; doi:10.3390/antibiotics10080955)
Supplement: Supplementary file 1 [file antibiotics-10-00955-s001.zip]

Archive with 1 entries (1 files):
- antibiotics-1321258-supplementary.pdf
